# Supplementary material for: Unpacking Psychological Vulnerabilities in Deaths of Despair
Source: Int J Environ Res Public Health. 2023 Jul 31;20(15):6480. doi: 10.3390/ijerph20156480 (PMC10418686; doi:10.3390/ijerph20156480)
Supplement: Supplementary file 1 [file ijerph-20-06480-s001.zip]

Archive with 1 entries (1 files):
- ijerph-2399228-supplementary.pdf
